# Supplementary material for: Ferritin-Based Single-Electron Devices
Source: Biomolecules. 2022 May 15;12(5):705. doi: 10.3390/biom12050705 (PMC9138424; doi:10.3390/biom12050705)
Supplement: Supplementary file 1 [file biomolecules-12-00705-s001.zip]

Archive with 1 entries (1 files):
- biomolecules-1716533-supplementary.pdf
